# Supplementary material for: A performance-based evaluation of chemically similar (carbonate) tempers from Late Prehistoric (AD 1200-1700) Ohio: Implications for human selection and production of ceramic technology
Source: PLoS One. 2018 Mar 26;13(3):e0194992. doi: 10.1371/journal.pone.0194992 (PMC5868843; doi:10.1371/journal.pone.0194992)
Supplement: S1 Dataset — (XLSX) [file pone.0194992.s001.xlsx]

## Sheet: Sheet1
Group #	Sample #	height	width	Peak Load	Modulus of Rupture	Modulus of Elasticity
17	limestone_thin560_01	12.5	7.8	0.01248	1.25046e+06	1.24536e+09
17	limestone_thin560_02	12	7.2	0.01092	1.33762e+06	3.132e+09
17	limestone_thin560_03	12	7.8	0.01037	1.14005e+06	1.76647e+09
17	limestone_thin560_04	11.9	7.8	0.01058	1.11354e+06	1.15124e+09
17	limestone_thin560_05	12.2	7.7	0.01152	1.21357e+06	1.68237e+09
17	limestone_thin560_06	13	7.5	0.00999	1.04101e+06	2.57475e+09
17	limestone_thin560_07	12.6	7.6	0.01039	1.08786e+06	1.65951e+09
17	limestone_thin560_08	11.8	7.9	0.01029	1.06472e+06	2.12726e+09
17	limestone_thin560_09	12.6	7.7	0.01047	1.06795e+06	1.2324e+09
17	limestone_thin560_10	12.6	7.7	0.01113	1.13527e+06	1.04198e+09
29	shell_thin560_01	13.3	7	0.004	467700	6.69888e+08
29	shell_thin560_03	13.2	7	0.00608	716289	1.3205e+09
29	shell_thin560_04	13.8	7	0.00357	402298	8.61071e+08
29	shell_thin560_05	12.8	7	0.00537	652414	7.72701e+08
29	shell_thin560_06	13.3	7.2	0.00411	454235	7.86677e+08
29	shell_thin560_07	13	7	0.00616	736879	9.46608e+08
29	shell_thin560_08	12.9	7	0.00517	623246	7.95738e+08
29	shell_thin560_09	13.2	6.9	0.00629	762664	1.56079e+09
Group #	Sample #	height	width	Peak Load	Modulus of Rupture	Modulus of Elasticity
18	limestone_thin760_01	12.3	7.3	0.01436	1.66939e+06	3.39493e+09
18	limestone_thin760_02	12.3	7.9	0.01181	1.17232e+06	1.28043e+09
18	limestone_thin760_03	12.4	7.9	0.01165	1.14711e+06	1.37246e+09
18	limestone_thin760_04	12.5	7.9	0.01735	1.69469e+06	1.35452e+09
18	limestone_thin760_05	12.1	7.6	0.01334	1.45445e+06	2.18408e+09
18	limestone_thin760_06	11.8	7.6	0.01455	1.6267e+06	1.44354e+09
18	limestone_thin760_07	12.2	7.3	0.01274	1.4932e+06	1.80656e+09
18	limestone_thin760_08	12	7.1	0.01172	1.47633e+06	2.57089e+09
18	limestone_thin760_09	12.5	7.5	0.01337	1.44895e+06	2.25775e+09
30	shell_thin760_01	13	7.9	0.00476	447059	4.28546e+08
30	shell_thin760_02	13.4	7.8	0.00368	343961	2.11068e+08
30	shell_thin760_04	13.1	7.5	0.0094	972051	1.17963e+09
30	shell_thin760_05	13.9	7.3	0.00765	786966	9.14252e+08
30	shell_thin760_06	13.2	7.5	0.00463	475160	5.76626e+08
30	shell_thin760_07	13.2	7.5	0.00396	406400	6.53642e+08
30	shell_thin760_08	13.3	7	0.00956	1.1178e+06	1.6692e+09
30	shell_thin760_09	13.2	7	0.00692	815250	9.4439e+08
Group #	Sample #	height	width	Peak Load	Modulus of Rupture	Modulus of Elasticity
14	limestone_thick560_01	13	12.5	0.03086	1.15768e+06	5.4542e+08
14	limestone_thick560_02	12	13.2	0.03148	1.14726e+06	1.37183e+09
14	limestone_thick560_03	12.8	13	0.01886	664355	3.71687e+08
14	limestone_thick560_04	12	13.2	0.02604	949001	4.63781e+08
14	limestone_thick560_05	11.9	12.5	0.02727	1.11757e+06	1.22806e+09
14	limestone_thick560_06	12.3	12.5	0.03454	1.36947e+06	1.33258e+09
14	limestone_thick560_07	12.4	12.3	0.0249	1.0114e+06	1.31277e+09
14	limestone_thick560_08	12.4	12.2	0.03096	1.27825e+06	5.67501e+08
14	limestone_thick560_09	12.8	13	0.07294	2.56935e+06	1.63858e+09
26	shell_thick560_01	12.2	12.2	0.01587	665967	4.26311e+08
26	shell_thick560_02	12.6	12.1	0.01847	762923	2.8529e+08
26	shell_thick560_03	12.5	12.5	0.01135	442813	2.24605e+08
26	shell_thick560_04	13.4	13.1	0.01701	563653	4.52676e+08
26	shell_thick560_05	13.2	13.2	0.02036	674545	7.50627e+08
26	shell_thick560_06	12.5	12.5	0.0199	776387	6.06295e+08
26	shell_thick560_07	13.2	13	0.01373	468991	5.14653e+08
26	shell_thick560_08	13.2	13	0.0232	792469	5.25987e+08
26	shell_thick560_09	12.4	12.9	0.01654	610786	3.12331e+08
26	shell_thick560_10	12.2	12.2	0.01199	503147	2.01964e+08
26	shell_thick560_11	12.4	12.5	0.01826	718148	3.04466e+08
26	shell_thick560_12	13	13	0.0244	846281	8.70052e+08
Group #	Sample #	height	width	Peak Load	Modulus of Rupture	Modulus of Elasticity
15	limestone_thick760_01	12.5	12.8	0.04167	1.55042e+06	1.51039e+09
15	limestone_thick760_02	12.4	12.6	0.03821	1.479e+06	7.95321e+08
15	limestone_thick760_03	12.8	13	0.04132	1.45552e+06	1.67836e+09
15	limestone_thick760_04	12.3	12.6	0.05016	1.95734e+06	1.82933e+09
15	limestone_thick760_05	12.7	13.4	0.03563	1.19058e+06	9.76607e+08
15	limestone_thick760_06	11.9	13.4	0.03563	1.27062e+06	7.7731e+08
15	limestone_thick760_07	12.3	13.6	0.04233	1.41782e+06	1.13735e+09
15	limestone_thick760_08	12.6	13.6	0.03871	1.2657e+06	7.42295e+08
27	shell_thick760_01	13	13	0.02519	873681	5.93562e+08
27	shell_thick760_02	13	13.8	0.02868	882740	7.41607e+08
27	shell_thick760_03	13.2	13.6	0.02028	632953	4.73116e+08
27	shell_thick760_04	14	14	0.04227	1.17382e+06	7.2324e+08
27	shell_thick760_05	12.5	13	0.0149	537458	3.76403e+08
27	shell_thick760_06	13	13.5	0.02961	952319	8.58021e+08
27	shell_thick760_07	12.5	12.5	0.02713	1.05846e+06	6.54479e+08
27	shell_thick760_08	13	13.5	0.02005	644850	7.08763e+08
27	shell_thick760_09	13.4	13.5	0.03034	946669	5.53564e+08
27	shell_thick760_10	13.2	13.4	0.02677	860637	5.91939e+08
27	shell_thick760_12	13.3	13.5	0.03539	1.11254e+06	6.08317e+08
27	shell_thick760_13	13.5	13.5	0.01456	450936	2.60865e+08
